# Supplementary material for: Spodoptera frugiperda transcriptional response to infestation by Steinernema carpocapsae
Source: Sci Rep. 2019 Sep 9;9:12879. doi: 10.1038/s41598-019-49410-8 (PMC6733877; doi:10.1038/s41598-019-49410-8)
Supplement: Supplementary file 2 — Dataset S1 [file 41598_2019_49410_MOESM2_ESM.xlsx]

## Sheet: Annotated reduced
		MG15		FB15		HC15
	baseMean	log2FoldChange	padj	log2FoldChange	padj	log2FoldChange	padj	Annotation	Best BlastP
GSSPFG00019826001-RA	29.355	3.47716	0.00680073	0.183756	0.944419	2.63047	0.0309183	Heat-shock protein 68-like	>XP_022816120.1 Heat-shock protein 68-like [Spodoptera litura]
GSSPFG00030737001-RA	1207.42	-0.812875	0.00112977	-0.528202	0.0239491	-0.0343402	0.975322	E3 ubiquitin-protein ligase SIAH1-like	>XP_022830612.1 E3 ubiquitin-protein ligase SIAH1-like [Spodoptera litura]
GSSPFG00014622001-RA	2628.14	-1.6829	0.000120069	-0.970433	0.017963	-0.451633	0.415641	ATP-binding cassette sub-family G member 4	>XP_022814310.1 ATP-binding cassette sub-family G member 4-like isoform X2 [Spodoptera litura]
GSSPFG00033707001-RA	1543.13	-1.76766	0.00297065	-0.387468	0.57076	1.44374	0.0101306	NA	>XP_022818925.1 uncharacterized protein LOC111351296 [Spodoptera litura]
GSSPFG00030333001-RA	70.1879	5.68461	7.11007e-05	3.90469	9.04522e-05	2.50164	0.01006	Proteinase inhibitor	>XP_022826229.1 venom peptide BmKAPI-like [Spodoptera litura]
GSSPFG00016101001-RA	12.3645	5.56781	0.00261412	5.43648	0.00112925	3.1355	0.0675343	NA	>XP_021184774.1 uncharacterized protein LOC110372414 [Helicoverpa armigera]
GSSPFG00017290001.2-RB	38.2907	3.90711	1.41687e-11	4.34546	4.24886e-15	0.745586	0.266875	CYP340L1-CTERM	>AGO62010.1 cytochrome P450 CYP340L1 [Spodoptera frugiperda]
GSSPFG00034371001-RA	58.2751	3.8096	2.60702e-09	3.82893	1.47131e-12	1.28231	0.0338149	Multiple C2 and transmembrane domain-containing protein	>XP_022837348.1 multiple C2 and transmembrane domain-containing protein isoform X4 [Spodoptera litura]
GSSPFG00021560001-RA	753.52	3.2153	5.89331e-06	5.04503	2.43188e-16	1.81526	0.0113729	PAS domain-containing serine/threonine-protein kinase	>XP_021200468.1 PAS domain-containing serine/threonine-protein kinase [Helicoverpa armigera]
GSSPFG00019015001.1-RA	558.078	2.42871	0.00109584	2.21208	0.0018477	0.86738	0.274613	Calcium and integrin-binding protein 1-like	>XP_022835540.1 calcium and integrin-binding protein 1-like [Spodoptera litura]
GSSPFG00014411001-RA	180.336	2.3175	2.05837e-05	4.21668	8.17852e-18	0.344683	0.673923	NA	/
GSSPFG00024369001-RA	107.049	2.07157	1.5405e-06	4.79973	3.5855e-30	0.597015	0.209944	NA	/
GSSPFG00022277001-RA	1466.63	1.15475	0.000527613	1.37962	1.1774e-06	0.523115	0.149095	Transcription factor Adf-1	>KPI98809.1 Transcription factor Adf-1 [Papilio xuthus]
GSSPFG00007146001-RA	257.761	7.40596	7.97626e-06	2.55904	0.0700395	3.25912	0.00409094	Sialin-like (Major Facilitator Superfamily)	>XP_022822670.1 sialin [Spodoptera litura]
GSSPFG00028639001-RA	252.442	5.62538	7.35434e-05	2.17847	0.13411	3.73949	0.00151203	Sialin-like (Major Facilitator Superfamily)	>XP_022822670.1 sialin [Spodoptera litura]
GSSPFG00007143001-RA	256.944	4.73764	0.00228794	-1.10855	0.522452	3.42908	0.00572606	Sialin-like (Major Facilitator Superfamily)	>XP_022822670.1 sialin [Spodoptera litura]
GSSPFG00031867001.1-RA	321.838	3.82622	0.000498604	1.267	0.256887	4.85891	1.56697e-07	Carboxylesterase 5	>XP_022837491.1 venom carboxylesterase-6-like [Spodoptera litura]
GSSPFG00025576001-RA	357.981	3.38358	0.000663298	1.90225	0.0452142	7.9417	3.7222e-21	Metalloprotease inhibitor	>XP_022816599.1 inducible metalloproteinase inhibitor protein-like [Spodoptera litura]
GSSPFG00005406001-RA	53.707	3.33165	0.00100075	1.60529	0.0963759	2.89903	0.00021337	Sialin-like (Major Facilitator Superfamily)	>XP_022823138.1 sialin [Spodoptera litura]
GSSPFG00000198001.4-RA	391.591	-0.873519	0.00658937	0.609592	0.0636819	2.04599	1.18149e-16	IAP2	>XP_022828237.1 E3 ubiquitin-protein ligase XIAP isoform X1 [Spodoptera litura]
GSSPFG00014246001-RA	1784.98	-1.06299	0.00336779	0.270724	0.502741	1.73804	5.78377e-09	Mannose-1-phosphate guanyltransferase beta	>XP_022815255.1 mannose-1-phosphate guanyltransferase beta [Spodoptera litura]
GSSPFG00007709001-RA	1205.91	-1.36217	2.14249e-05	0.683932	0.0307414	1.45567	1.79721e-07	DCN1-like protein 3	>XP_022834843.1 DCN1-like protein 3 [Spodoptera litura]
GSSPFG00028283001-RA	29.7093	-2.27329	0.00526062	-0.284869	0.843119	2.08887	0.000246283	LIM domain transcription factor LMO4	>XP_022820666.1 LIM domain transcription factor LMO4 isoform X1 [Spodoptera litura]
GSSPFG00024050001-RA	11.6937	1.21903	0.442877	5.75685	1.73551e-06	2.20984	0.10991	Dynein heavy chain	>XP_022830602.1 dynein heavy chain 3, axonemal [Spodoptera litura]
GSSPFG00031110001.1-RA	230.626	1.81477	0.0854404	4.00142	6.14363e-06	1.74268	0.0476246	Arrestin	>XP_022814807.1 arrestin domain-containing protein 2-like [Spodoptera litura]
GSSPFG00004095001-RA	13.8277	0.525679	0.791847	3.97985	0.000480765	2.31827	0.0511732	Reverse transcriptase (RNA-dependent DNA polymerase)	>ADI61825.1 endonuclease-reverse transcriptase [Bombyx mori]
GSSPFG00005906001.3-RA	4374.29	0.785027	0.279521	2.70756	4.16131e-08	0.913491	0.158795	Toll_900	>XP_004927316.1 protein toll isoform X2 [Bombyx mori]
GSSPFG00005275001-RA	1354.33	1.99399	0.0856953	2.63391	0.0042206	1.90623	0.0505779	Lipase	>XP_022831164.1 lipase member H-like [Spodoptera litura]
GSSPFG00026476001-RA	179.323	1.11584	0.0352569	2.56498	8.59025e-11	0.510398	0.338989	Carboxypeptidase D	>XP_022831650.1 carboxypeptidase D-like isoform X2 [Spodoptera litura]
GSSPFG00018355001.1-RA	720.836	0.382916	0.553628	2.3373	2.52072e-09	0.374545	0.545374	Carboxypeptidase D	>XP_022831650.1 carboxypeptidase D-like isoform X2 [Spodoptera litura]
GSSPFG00003137001-RA	651.329	1.21812	0.171759	1.85215	0.00752221	1.70245	0.02327	Alcohol dehydrogenase transcription factor	>YP_008003807.1 unknown similar to AMEV266 [Mythimna separata entomopoxvirus 'L']
GSSPFG00033571001-RA	144.206	0.622842	0.180019	1.75657	9.53098e-07	0.383608	0.442971	NA	>XP_022830534.1 uncharacterized protein LOC111359290 [Spodoptera litura]
GSSPFG00020772001.1-RA	785.179	-0.0736657	0.942679	1.54502	0.00159685	1.30097	0.0129344	Ral guanine nucleotide dissociation stimulator	>XP_022820461.1 ral guanine nucleotide dissociation stimulator isoform X1 [Spodoptera litura]
GSSPFG00007683001-RA	271.888	0.0671187	0.939593	1.41609	0.00111993	0.527662	0.359925	NA	>XP_022823592.1 uncharacterized protein LOC111354385 [Spodoptera litura]
GSSPFG00005098001-RA	686.503	0.0731107	0.924278	1.20966	0.00145322	0.654052	0.153164	Pre-mRNA cleavage complex 2 protein Pcf11	>XP_022823595.1 LOW QUALITY PROTEIN: pre-mRNA cleavage complex 2 protein Pcf11-like [Spodoptera litura]
GSSPFG00033868001.1-RA	119.873	-0.285806	0.565116	-0.929002	0.00840515	-0.65158	0.0858884	NA	>XP_022831482.1 uncharacterized protein LOC111359968 isoform X2 [Spodoptera litura]
GSSPFG00025100001-RA	9.37354	-1.96319	0.102263	-4.01775	0.00704549	1.427	0.143945	Reverse transcriptase	>BAD82946.1 non-LTR retrotransposon R1Bmks ORF2 protein [Bombyx mori]
GSSPFG00007813001-RA	147.937	1.34687	0.730883	3.4132	0.231159	9.97628	5.67835e-05	Serine protease (w/o CLIP domain)	>XP_022837507.1 serine protease 7-like [Spodoptera litura]
GSSPFG00016569001-RA	1643.36	1.67042	0.0931486	-0.0827871	0.954649	9.00575	3.34874e-35	Metalloproteinase inhibitor	XP_022816599.1 inducible metalloproteinase inhibitor protein-like [Spodoptera litura]
GSSPFG00016279001-RA	3259.31	2.39223	0.0354059	1.11779	0.316155	8.31125	3.36804e-22	Annulin (Transglutaminase)	>XP_022820864.1 annulin isoform X1 [Spodoptera litura]
GSSPFG00005794001-RA	78.5096	0	1	2.77452	0.348708	8.09403	0.00110587	Serine protease (w/o CLIP domain)	>XP_022837507.1 serine protease 7-like [Spodoptera litura]
GSSPFG00017519001-RA	5547.52	1.46212	0.45925	2.42829	0.101446	8.06145	2.55201e-10	Protease inhibitor	>OWR52979.1 protease inhibitor protein [Danaus plexippus plexippus]
GSSPFG00017265001-RA	12.4657	2.62094	0.224959	-0.140112	0.950854	7.40286	2.35199e-07	Fork head domain-containing protein FD4 (TF)	>XP_022822176.1 fork head domain-containing protein FD4-like [Spodoptera litura]
GSSPFG00032719001-RA	13.1809	1.50803	0.614558	0	1	7.21799	0.000261017	NA	/
GSSPFG00026945001-RA	44.8974	0.950699	0.726982	1.855	0.445856	7.15877	1.03544e-05	Hypothetical protein	>WP_015427086.1 hypothetical protein [Lactococcus lactis]
GSSPFG00007272001-RA	34.603	1.56521	0.591401	-0.246197	0.945703	6.41589	8.91717e-06	NA	/
GSSPFG00028981001-RA	518.701	0.492535	0.731843	1.05864	0.29686	6.32639	1.81622e-16	Synaptic vesicle glycoprotein 2B	>XP_022826101.1 synaptic vesicle glycoprotein 2C-like [Spodoptera litura]
GSSPFG00014762001-RA	6.47261	-1.02053	0.641024	-2.19143	0.184307	6.28058	2.33517e-05	Tyrosine-protein kinase receptor Torso	tyrosine-protein kinase receptor torso-like isoform X1 [Spodoptera litura]
GSSPFG00029034001-RA	81.2152	1.17822	0.685483	-0.653162	0.8068	6.23436	2.47853e-10	NA	/
GSSPFG00030018001-RA	312.344	2.85712	0.0108318	2.1585	0.0416805	6.22937	9.97956e-13	Zonadhesin (cysteine rich domain containing trypsin inhibitor like)	>XP_022816590.1 zonadhesin-like [Spodoptera litura]
GSSPFG00012298001-RA	97.753	0.461201	0.742462	-0.712751	0.530885	6.17658	1.3297e-23	Synaptic vesicle glycoprotein 2C	>XP_022826101.1 synaptic vesicle glycoprotein 2C-like [Spodoptera litura]
GSSPFG00030015001-RA	18.2739	1.45737	0.421848	-0.282383	0.907254	6.15341	1.23751e-06	Metalloprotease inhibitor	>XP_022816591.1 inducible metalloproteinase inhibitor protein-like [Spodoptera litura]
GSSPFG00011832001-RA	5188.77	1.2789	0.061669	0.835772	0.178726	5.67162	4.63169e-35	Sluggish A	>XP_022831783.1 proline dehydrogenase 1, mitochondrial [Spodoptera litura]
GSSPFG00002264001-RA	1700.44	0.715173	0.529524	1.26698	0.140998	5.50791	2.94065e-18	Sluggish A	>XP_022831783.1 proline dehydrogenase 1, mitochondrial [Spodoptera litura]
GSSPFG00011387001-RA	6.44507	3.45977	0.0786262	3.11936	0.0291849	5.42037	6.48813e-05	Fife	>XP_022830112.1 regulating synaptic membrane exocytosis protein 1 isoform X2 [Spodoptera litura]
GSSPFG00000193001-RA	21.7441	1.96271	0.309417	2.45532	0.104892	5.38347	0.000194655	Class E vacuolar protein-sorting machinery protein HSE1	>KPJ11455.1 SH3 and cysteine-rich domain-containing protein [Papilio machaon]
GSSPFG00025581001-RA	6.82766	2.74	0.259585	0.006332	1	5.31894	0.00552778	Zonadhesin (cysteine rich domain containing trypsin inhibitor like)	>XP_022816590.1 zonadhesin-like [Spodoptera litura]
GSSPFG00027106001-RA	27.1504	-0.8997	0.267749	-0.633801	0.634281	5.18319	4.99237e-16	Graves disease carrier protein	>XP_022823012.1 graves disease carrier protein homolog [Spodoptera litura]
GSSPFG00027033001-RA	77.1165	2.2852	0.142537	1.34015	0.255499	5.14223	2.77851e-08	Mucin-5AC	>XP_012550215.1 mucin-5AC isoform X1 [Bombyx mori]
GSSPFG00012767001.2-RA	111.38	0.688615	0.791847	0.442188	0.857158	4.92877	0.0013741	Heat shock protein cognate 1	>ACQ78180.1 heat shock protein 70 [Spodoptera exigua]
GSSPFG00029387001.5-RA	101.838	0.85648	0.720013	0.362836	0.885506	4.69543	0.00194982	Heat shock protein 70-6	>ACQ78180.1 heat shock protein 70 [Spodoptera exigua]
GSSPFG00019100001-RA	178.538	0.523525	0.711945	2.27205	0.0157898	4.57697	2.35381e-08	NA	/
GSSPFG00023390001-RA	196.237	-1.06741	0.296343	1.95477	0.0118301	4.51347	1.8154e-11	Serine protease (CLIP domain containing)	>XP_022837546.1 proclotting enzyme-like [Spodoptera litura]
GSSPFG00030804001-RA	170.552	0.152019	0.941768	-0.266209	0.885264	4.17149	1.40214e-05	Gremlin-1	>XP_022814796.1 gremlin-1-like isoform X1 [Spodoptera litura]
GSSPFG00017861001-RA	7.33058	-0.720093	0.729087	0	1	4.0741	0.000102037	NA	/
GSSPFG00010207001-RA	2256.46	-1.63552	0.0353043	0.621319	0.435255	3.86532	1.21712e-10	Vacuolar sorting protein 9	>XP_022820289.1 rab5 GDP/GTP exchange factor isoform X2 [Spodoptera litura]
GSSPFG00006115001.1-RA	136.139	0.652638	0.520268	0.341796	0.718189	3.85696	6.09171e-10	LDL receptor	>XP_021195066.1 uncharacterized protein LOC110379640 isoform X2 [Helicoverpa armigera]
GSSPFG00015651001-RA	11204.5	-0.38741	0.730523	0.663258	0.413451	3.80647	1.13273e-09	NA	>XP_021186764.1 uncharacterized protein LOC110373722 isoform X4 [Helicoverpa armigera]
GSSPFG00026861001-RA	269.849	1.68555	0.103191	0.759998	0.453828	3.73562	2.12355e-06	Yellow-F2	>XP_022816607.1 L-dopachrome tautomerase yellow-f2-like [Spodoptera litura]
GSSPFG00035670001.2-RA	71.6099	-0.0823632	0.942644	0.875262	0.165616	3.57846	2.47049e-14	Pellino-like (Part 3)	>XP_022834504.1 protein pellino isoform X1 [Spodoptera litura]
GSSPFG00024490001-RA	274.095	0.564833	0.450538	1.29173	0.0225101	3.57112	3.26615e-14	IL1 receptor accessory protein	>OWR52649.1 putative interleukin 1 receptor accessory protein 2 [Danaus plexippus plexippus]
GSSPFG00002419001.2-RA	28.7865	2.55494	0.0573401	2.7482	0.025077	3.48745	0.000431656	carboxylesterase 12	>APD13874.1 putative carboxylesterase CXE12, partial [Spodoptera litura]
GSSPFG00017500001-RA	79.3325	1.15369	0.19738	1.78875	0.0100858	3.4104	2.22482e-07	LDL receptor	>XP_021195066.1 uncharacterized protein LOC110379640 isoform X2 [Helicoverpa armigera]
GSSPFG00018574001-RA	241.157	0.849698	0.251519	0.374576	0.607899	3.38642	6.33207e-14	c-Maf-inducing protein	>XP_022821363.1 C-Maf-inducing protein-like [Spodoptera litura]
GSSPFG00035679001.2-RA	53.4617	0.620457	0.521245	1.06162	0.14022	3.37698	2.08964e-09	Pellino-like (Part 2)	>OWR54226.1 Pellino [Danaus plexippus plexippus]
GSSPFG00034237001-RA	1266.65	-0.365791	0.642321	-0.923214	0.0721387	3.36493	7.14623e-15	NA	>XP_022818003.1 trichohyalin-like [Spodoptera litura]
GSSPFG00001062001.3-RA	12.8863	-0.801779	0.659037	1.23934	0.594244	3.21155	8.98454e-05	Odorant-binding protein 16	>ALD65890.1 odorant binding protein 16 [Spodoptera litura]
GSSPFG00023565001-RA	2389.42	-0.2214	0.862249	1.49142	0.0137119	3.19429	1.76498e-12	Eater	>XP_022825513.1 fibrillin-2-like [Spodoptera litura]
GSSPFG00024687001-RA	56.6837	-0.870469	0.0738397	-0.49681	0.407357	3.06248	1.03741e-18	Serta	>XP_021201441.1 uncharacterized protein LOC110384473 isoform X1 [Helicoverpa armigera]
GSSPFG00010484001.1-RA	104.156	0.653013	0.642046	0.219607	0.883682	2.84973	0.000862116	Sialin-like (Major Facilitator Superfamily)	>XP_022823138.1 sialin [Spodoptera litura]
GSSPFG00003126001.3-RA	3680.4	-0.0322521	0.985573	1.29195	0.0675297	2.83443	1.14679e-05	Vrille	>AJB84657.1 vrille, partial [Spodoptera frugiperda]
GSSPFG00019133001-RA	1214.45	-0.669346	0.133059	-0.47477	0.233629	2.8302	6.09154e-20	Translation initiation factor 3	>XP_013185950.1 PREDICTED: translation initiation factor IF-3 [Amyelois transitella]
GSSPFG00016426001-RA	120.479	-0.660675	0.324311	0.873761	0.117843	2.72089	1.59364e-09	DNA oxidative demethylase	>XP_021188487.1 DNA oxidative demethylase ALKBH2-like [Helicoverpa armigera]
GSSPFG00023266001-RA	1215.25	-0.10922	0.944862	0.63049	0.516211	2.53071	0.00128655	LITAF homolog	>XP_022829448.1 lipopolysaccharide-induced tumor necrosis factor-alpha factor homolog [Spodoptera litura]
GSSPFG00023267001-RA	1232.59	-0.0583564	0.972963	0.563707	0.570339	2.50815	0.00145245	LITAF homolog	>XP_022829448.1 lipopolysaccharide-induced tumor necrosis factor-alpha factor homolog [Spodoptera litura]
GSSPFG00018774001-RA	205.574	0.0217436	0.982941	0.799681	0.0664799	2.47568	2.4126e-12	NA	/
GSSPFG00033290001-RA	1107.55	-0.495064	0.443586	-0.383791	0.490976	2.46552	2.32815e-09	Maltase	>XP_022817463.1 neutral and basic amino acid transport protein rBAT isoform X2 [Spodoptera litura]
GSSPFG00031513001-RA	350.768	-1.11323	0.223987	0.778103	0.349191	2.36013	0.00073873	GTP-binding protein	>XP_021194100.1 GTP-binding protein 2-like [Helicoverpa armigera]
GSSPFG00015806001-RA	71.4004	0.966079	0.249437	0.964861	0.170711	2.33894	6.31011e-05	NA	/
GSSPFG00025910001-RA	86.3145	-0.371129	0.805371	1.23605	0.192348	2.33884	0.00699581	NA	/
GSSPFG00001447001-RA	1976.03	0.585135	0.512504	0.736511	0.288667	2.31638	9.86717e-05	Monocarboxylate transporter 14	>XP_022830596.1 monocarboxylate transporter 14-like [Spodoptera litura]
GSSPFG00012510001.1-RA	160.841	0.0933365	0.893949	-0.520104	0.267318	2.27883	3.7715e-12	Homeodomain Transcription Factor	>XP_022830805.1 putative homeodomain transcription factor 2 isoform X2 [Spodoptera litura]
GSSPFG00003297001-RA	137.854	-0.236194	0.785541	0.328534	0.624321	2.25148	1.05378e-06	NA	/
GSSPFG00017158001-RA	347.134	-0.116371	0.927836	0.144793	0.887043	2.15622	0.000809175	NA	/
GSSPFG00016494001-RA	490.326	-0.0445905	0.933499	-0.0666644	0.877754	2.13508	3.38917e-20	Rabenosyn 5	>XP_022819682.1 rabenosyn-5 [Spodoptera litura]
GSSPFG00017563001-RA	124.226	-0.306538	0.682795	-0.0342241	0.973734	2.1248	7.79135e-07	NA	/
GSSPFG00020037001-RA	163.702	1.66538	0.0196541	1.29415	0.053439	2.01642	0.00103577	Insulin receptor substrate 1	>XP_022116016.1 insulin receptor substrate 1 isoform X5 [Pieris rapae]
GSSPFG00007852001.3-RA	90.2366	1.09212	0.114654	0.768346	0.224816	1.86382	0.000516227	Mitogen activated protein kinase kinase kinase 5 (mapkkk5)	>XP_022814392.1 mitogen-activated protein kinase kinase kinase 15 [Spodoptera litura]
GSSPFG00014810001-RA	28.2392	-1.62775	0.0141998	-1.08279	0.181224	1.84693	0.000188346	Serine/threonine-protein kinase minibrain	>XP_022114715.1 serine/threonine-protein kinase minibrain isoform X4 [Pieris rapae]
GSSPFG00004566001-RA	2045.57	-0.815683	0.271496	0.497241	0.463195	1.83187	0.00107406	Mutant cadherin	>ACY69027.1 mutant cadherin [Helicoverpa armigera]
GSSPFG00007257001-RA	1122.61	-0.226065	0.824926	0.973375	0.113302	1.82412	0.00147756	NA	>XP_022815396.1 uncharacterized protein LOC111348788 [Spodoptera litura]
GSSPFG00002254001-RA	355.555	-1.48398	0.0337702	-1.12391	0.0832691	1.81368	0.00255294	Haspin	>XP_012549826.1 putative serine/threonine-protein kinase haspin homolog [Bombyx mori]
GSSPFG00010209001-RA	387.177	-0.75507	0.088024	-0.658414	0.112059	1.72608	1.37182e-07	SIAH	>XP_022820294.1 E3 ubiquitin-protein ligase SIAH1-like [Spodoptera litura]
GSSPFG00007965001-RA	1393.96	0.186875	0.757533	0.240882	0.604575	1.59403	2.36929e-06	Glutathione synthetase	>XP_022818198.1 glutathione synthetase-like isoform X2 [Spodoptera litura]
GSSPFG00002009001-RA	111.135	-0.555778	0.500802	1.35171	0.0244264	1.53202	0.00995805	NA	/
GSSPFG00012773001-RA	365.2	-0.300944	0.235759	0.443396	0.041725	1.38915	1.45533e-17	Zinc carboxypeptidase	>XP_022820265.1 zinc carboxypeptidase-like [Spodoptera litura]
GSSPFG00027791001.3-RA	876.583	0.234385	0.517576	0.0308123	0.947065	1.33849	2.143e-09	Immune deficiency (IMD)	>AFK75934.1 IMD-like protein [Spodoptera exigua]
GSSPFG00018053001-RA	109.068	0.216968	0.763738	-0.27422	0.670985	1.20014	0.00348689	Dystrophin	>XP_023949282.1 dystrophin, isoforms A/C/F/G/H-like [Bicyclus anynana]
GSSPFG00014267001-RA	1773.67	-0.945718	0.0379436	-0.111704	0.850153	1.17912	0.00273074	Tyrosine-protein phosphatase non-receptor type 9	>XP_022824891.1 tyrosine-protein phosphatase non-receptor type 9-like isoform X2 [Spodoptera litura]
GSSPFG00027961001-RA	1133.89	-0.396883	0.388296	0.665885	0.0542735	1.15539	0.000392889	NA	>XP_022822565.1 disks large homolog 5 [Spodoptera litura]
GSSPFG00026235001.3-RA	1008.37	-0.602212	0.134419	0.233256	0.567979	1.0594	0.000942148	autophagy-related gene 101	>XP_022814112.1 autophagy-related protein 101 [Spodoptera litura]
GSSPFG00022661001-RA	359.799	-0.00460448	0.998122	-0.386566	0.248277	-0.943886	0.000982549	Cytosolic Fe-S cluster assembly factor NUBP2 homolog	>XP_022831140.1 cytosolic Fe-S cluster assembly factor NUBP2 homolog [Spodoptera litura]
GSSPFG00020607001-RA	45.2981	0.42341	0.558542	-0.935866	0.085078	-1.40533	0.00657533	Structural maintenance of chromosomes protein	>XP_022837441.1 structural maintenance of chromosomes protein 4 [Spodoptera litura]
GSSPFG00019681001-RA	12.4098	0.864852	0.327058	0.79885	0.323891	-0.023883	0.00172485	Mucin-5AC-like	>XP_021194028.1 mucin-5AC-like isoform X1 [Helicoverpa armigera]
GSSPFG00035343001.3-RA	25589.8	2.17237	0.0586274	10.8924	1.84161e-38	4.60654	3.16223e-07	Gloverin 2	>XP_022837404.1 gloverin-like [Spodoptera litura]
GSSPFG00019359001.4-RA	589.128	1.38579	0.416657	9.60558	1.56272e-16	6.69328	8.99426e-07	PGRP-S6	>XP_022832121.1 peptidoglycan-recognition protein LB-like [Spodoptera litura]
GSSPFG00030457001.5-RA	741.578	0.499285	0.826489	9.43992	3.87106e-14	6.53496	1.0367e-07	Cecropin C	>XP_022827532.1 cecropin [Spodoptera litura]
GSSPFG00035421001.3-RA	39201.2	2.40626	0.0464306	9.30574	1.57712e-25	4.50444	3.53995e-06	Lebocin 2	>XP_022834102.1 lebocin-4-like [Spodoptera litura]
GSSPFG00013852001-RA	39093.8	2.39424	0.043315	9.25961	4.09751e-26	4.47787	2.63061e-06	Lebocin 2	>XP_022834102.1 lebocin-4-like [Spodoptera litura]
GSSPFG00030456001.4-RA	7955	1.0782	0.531461	8.96567	8.72412e-18	4.37081	0.000163971	Cecropin D	>AKJ54504.1 cecropin C [Spodoptera exigua]
GSSPFG00032762001.5-RA	13219.8	1.35618	0.294555	8.86628	6.92355e-26	5.4356	2.08964e-09	putative Attacin B2	>XP_022837464.1 attacin-like [Spodoptera litura]
GSSPFG00017964001.4-RA	1779.56	2.83849	0.0145062	8.82416	1.82916e-20	11.9527	7.68512e-48	PGRP-S2	>XP_022825626.1 peptidoglycan recognition protein-like isoform X1 [Spodoptera litura]
GSSPFG00003522001.3-RA	40795.3	0.668919	0.725363	8.639	5.82817e-17	6.84243	1.49632e-10	Gloverin 3	>XP_022837648.1 gloverin-like isoform X3 [Spodoptera litura]
GSSPFG00006778001.3-RA	25698.3	1.76276	0.116535	7.9986	5.02509e-24	3.84977	8.88068e-06	Cecropin A	>AKJ54503.1 cecropin B [Spodoptera exigua]
GSSPFG00035250001.3-RA	13024.9	0.563012	0.742761	7.83042	1.02095e-17	4.79348	9.25435e-07	Gloverin 2	>XP_022837404.1 gloverin-like [Spodoptera litura]
GSSPFG00024578001.4-RA	18830.8	-0.156466	0.91788	7.76803	1.13482e-30	3.44536	3.03086e-06	putative Attacin B1	>AKJ54492.1 attacin 2 [Spodoptera exigua]
GSSPFG00030458001.5-RA	18144.9	1.97406	0.0256573	7.72569	3.11609e-32	4.18703	1.25154e-09	Cecropin B3	>AKJ54505.1 cecropin D [Spodoptera exigua]
GSSPFG00030460001.5-RA	15400.9	-0.152282	0.929229	6.82513	9.7112e-20	3.33851	5.92607e-05	Cecropin B1	>AKJ54505.1 cecropin D [Spodoptera exigua]
GSSPFG00022682001-RA	36.1391	3.38777	0.0794594	6.5533	5.68308e-07	8.11259	1.37534e-11	Unk3	/
GSSPFG00011908001.6-RA	4191.12	2.52154	0.0404558	6.24365	3.85902e-11	5.04296	2.40502e-07	Gallerimycin	>AAQ18896.1 gallerimycin [Spodoptera frugiperda]
GSSPFG00030459001.3-RA	25608.1	-0.04686	0.980909	5.96593	1.09285e-16	3.77864	9.00701e-07	Cecropin B2	>AKJ54505.1 cecropin D [Spodoptera exigua]
GSSPFG00012490001-RA	39.0889	-0.0826829	0.970608	5.90452	2.78766e-09	4.12556	1.49054e-06	Reverse transcriptase (RNA-dependent DNA polymerase)	>XP_013201040.1 PREDICTED: RNA-directed DNA polymerase from mobile element jockey isoform X1 [Amyelois transitella]
GSSPFG00004750001-RA	2940.29	0.115475	0.963661	5.73092	1.41887e-07	5.54675	2.40502e-07	Spaetzle ???	>XP_022825729.1 uncharacterized protein LOC111355862 isoform X1 [Spodoptera litura]
GSSPFG00006503001.4-RA	1432.31	1.25384	0.262625	5.40295	9.16345e-13	2.51681	0.00386279	PGRP-S6	>XP_022832121.1 peptidoglycan-recognition protein LB-like [Spodoptera litura]
GSSPFG00030474001.1-RA	14198.3	0.907638	0.562002	5.34547	2.57218e-08	5.19305	1.08603e-07	Spod-x-tox	>AFC87713.1 Spod-11-tox b protein [Spodoptera frugiperda]
GSSPFG00024502001-RA	2426.58	0.457022	0.704081	5.15797	4.59088e-15	5.14011	2.66066e-15	NA	/
GSSPFG00018652001.2-RA	24274.1	-0.261151	0.872369	5.00522	1.74724e-10	10.1116	3.34729e-40	Moricin 10	>AAT38873.1 moricin [Spodoptera exigua]
GSSPFG00016180001-RA	314.316	2.6203	0.208432	4.91321	1.06708e-06	4.37972	1.51039e-05	Krueppel-like (TF)	>XP_022824898.1 Krueppel-like factor 6 [Spodoptera litura]
GSSPFG00016033001-RA	107.312	2.56322	0.267319	4.86045	0.00205638	4.33042	0.000335792	NA	/
GSSPFG00035032001.3-RA	569.37	2.18401	0.120186	4.093	0.000266717	6.34529	7.37539e-10	Hdd23-like protein	>AHA43054.1 Hdd23-like protein [Helicoverpa armigera]
GSSPFG00021577001.3-RA	796.826	3.24115	0.030648	3.96252	0.0014198	3.86553	0.0033163	Diapausin 2	>ABU96713.1 diapausin precursor [Spodoptera litura]
GSSPFG00014115001-RA	190.207	1.29872	0.504634	3.88529	0.00242729	8.80717	2.14685e-17	carboxypeptidase A1	>OWR51415.1 molting carboxypeptidase A [Danaus plexippus plexippus]
GSSPFG00003589001-RA	8.82882	0.172262	0.958139	3.80682	1.24574e-05	3.05906	5.64125e-05	ral guanine nucleotide dissociation stimulator	>XP_022820461.1 ral guanine nucleotide dissociation stimulator isoform X1 [Spodoptera litura]
GSSPFG00016568001-RA	99.3859	2.10427	0.0585768	3.70518	0.000141861	6.32729	8.51113e-13	Metalloprotease inhibitor	>XP_022816604.1 inducible metalloproteinase inhibitor protein-like isoform X2 [Spodoptera litura]
GSSPFG00000405001.5-RA	117.969	-0.991933	0.421853	3.552	0.00426452	5.10432	8.00523e-11	Heat Shock Protein 20.4	>XP_022837101.1 protein lethal(2)essential for life-like [Spodoptera litura]
GSSPFG00035416001.3-RA	625.007	2.50468	0.0855308	3.50346	0.00340721	4.72563	3.89302e-05	Hdd23-like protein	>AHA43054.1 Hdd23-like protein [Helicoverpa armigera]
GSSPFG00002828001-RA	65.5198	3.60471	0.0101465	3.5022	6.643e-05	2.6658	0.00566062	NA	>XP_022817093.1 PTB domain-containing adapter protein ced-6 isoform X2 [Spodoptera litura]
GSSPFG00007670001-RA	1717.5	-1.12415	0.18481	3.45617	9.27698e-09	2.99597	1.50509e-06	Growth arrest and DNA damage-inducible protein GADD45 alpha	>XP_022837269.1 growth arrest and DNA damage-inducible protein GADD45 alpha [Spodoptera litura]
GSSPFG00030010001-RA	135.753	0.0383992	0.982101	3.31132	0.000404733	7.13502	3.46947e-25	Metalloprotease inhibitor	>XP_022816592.1 inducible metalloproteinase inhibitor protein-like [Spodoptera litura]
GSSPFG00025579001-RA	854.55	2.38828	0.059903	3.18714	0.00251199	4.22032	3.21088e-05	Metalloprotease inhibitor	>XP_022816594.1 inducible metalloproteinase inhibitor protein-like [Spodoptera litura]
GSSPFG00027923001-RA	16.9547	0.313987	0.859309	3.0894	0.0011005	2.66998	0.00516011	Endonuclease-reverse transcriptase	>ADI61825.1 endonuclease-reverse transcriptase [Bombyx mori]
GSSPFG00033226001.1-RA	1218.25	1.44806	0.0332588	2.99638	3.79071e-09	1.51654	0.00943044	Serine protease inhibitor	>NP_001036857.1 serine protease inhibitor 12 [Bombyx mori]
GSSPFG00033855001-RA	401.118	1.71133	0.0517409	2.96945	5.75726e-06	2.88042	2.41642e-05	Ced6-like	>XP_022817093.1 PTB domain-containing adapter protein ced-6 isoform X2 [Spodoptera litura]
GSSPFG00024523001.1-RA	306.057	-0.0650263	0.971374	2.96342	0.000331337	8.12093	1.60697e-25	Lipase	>XP_022816521.1 pancreatic triacylglycerol lipase-like isoform X2 [Spodoptera litura]
GSSPFG00009013001-RA	562.357	1.59818	0.152309	2.91947	0.000794202	5.96763	3.7222e-21	Proline dehydrogenase	>XP_022831783.1 proline dehydrogenase 1, mitochondrial [Spodoptera litura]
GSSPFG00006819001-RA	17.7588	0.195169	0.924787	2.91447	0.00410229	3.36876	0.00102865	RNA-dependent DNA polymerase	>ADI61825.1 endonuclease-reverse transcriptase [Bombyx mori]
GSSPFG00023708001.3-RA	732.73	1.46242	0.0169901	2.71744	1.12483e-08	3.0864	6.65702e-11	Pelle	>XP_022827677.1 serine/threonine-protein kinase pelle [Spodoptera litura]
GSSPFG00027637001-RA	1593.74	1.43166	0.104959	2.52427	0.000277384	3.41903	2.72565e-07	Metalloprotease inhibitor	>XP_022816594.1 inducible metalloproteinase inhibitor protein-like [Spodoptera litura]
GSSPFG00030016001-RA	1953.95	1.57313	0.0806151	2.40186	0.000956099	3.68255	5.15528e-08	Metalloprotease inhibitor	>XP_022816594.1 inducible metalloproteinase inhibitor protein-like [Spodoptera litura]
GSSPFG00002693001-RA	839.938	0.351968	0.656863	2.39765	1.87675e-07	1.85252	0.000153804	NA	/
GSSPFG00013394001.1-RA	311.29	-0.982112	0.263688	2.39627	0.000335449	5.15021	4.22742e-18	Metalloprotease inhibitor	>XP_022816184.1 tissue inhibitor of metalloproteinase isoform X2 [Spodoptera litura]
GSSPFG00003265001-RA	99.4567	1.54552	0.284844	2.36386	0.00854068	5.27574	7.32813e-13	J domain-containing protein	>XP_022814365.1 J domain-containing protein [Spodoptera litura]
GSSPFG00013437001-RA	4183.28	1.56595	0.127243	2.24715	0.00239914	3.10894	1.02625e-06	Papilin	>XP_022817382.1 [Spodoptera litura]
GSSPFG00005796001-RA	1404.65	1.62152	0.0853404	2.17825	0.00665701	3.02952	7.13237e-07	HP7 (w/o CLIP domain)	>XP_022837257.1 serine protease easter-like [Spodoptera litura]
GSSPFG00035688001.2-RA	3569.89	-0.747824	0.225341	2.02945	3.0016e-06	3.28544	4.48087e-15	Pellino-like (Part 4)	>XP_021196073.1 protein pellino isoform X1 [Helicoverpa armigera]
GSSPFG00021008001.3-RA	211.543	0.702238	0.38817	2.0164	0.000332652	3.44562	2.48402e-11	Pellino-like (Part 1)	>KPI92436.1 Protein pellino [Papilio xuthus]
GSSPFG00030992001-RA	135.377	0.930158	0.108742	2.01116	6.91782e-05	2.01207	4.75636e-06	Inositol phosphatase	>XP_022820172.1 tumor protein p63-regulated gene 1-like protein isoform X1 [Spodoptera litura]
GSSPFG00028641001-RA	196.009	0.197424	0.746555	1.95941	2.55642e-07	4.18732	7.62772e-37	Graves disease carrier protein	>XP_022823012.1 graves disease carrier protein homolog [Spodoptera litura]
GSSPFG00022173001-RA	39.2868	-0.722203	0.37609	1.95287	0.00231072	3.66678	2.88123e-11	NA	/
GSSPFG00010458001-RA	48.3049	0.99075	0.134988	1.68825	4.45294e-05	1.33561	0.000148515	TF GATA-4	>XP_022834873.1 uncharacterized protein LOC111362432 isoform X1 [Spodoptera litura]
GSSPFG00001965001-RA	76.9552	0.233729	0.710816	1.6029	0.000276054	1.23412	0.000794793	PGRP-L3	>XP_022832999.1 peptidoglycan-recognition protein SB2-like isoform X2 [Spodoptera litura]
GSSPFG00005173001-RA	248.375	-1.15437	0.0163688	1.46783	0.000603076	2.48277	8.5844e-12	NA	/
GSSPFG00029361001-RA	486.521	0.235514	0.76145	1.45987	0.00108579	3.29538	7.1051e-16	Arrestin	>XP_022814527.1 arrestin domain-containing protein 5-like [Spodoptera litura]
GSSPFG00005635001-RA	618.758	0.683757	0.122583	1.42856	2.63124e-05	2.33508	1.27953e-13	Syntenin	>XP_022819933.1 syntenin-1-like [Spodoptera litura]
GSSPFG00035666001.2-RA	14146.7	0.355366	0.651618	1.40615	0.00397475	5.2389	5.9095e-34	Cactus	>XP_022814345.1 NF-kappa-B inhibitor cactus [Spodoptera litura]
GSSPFG00023535001-RA	2282.57	0.746778	0.200193	1.37604	0.00169795	2.05836	1.16814e-06	Serine/threonine protein kinase	>XP_022829845.1 3-phosphoinositide-dependent protein kinase 1 isoform X1 [Spodoptera litura]
GSSPFG00005902001-RA	497.797	0.348226	0.401194	1.35926	1.04002e-05	1.52131	1.04433e-09	NA	/
GSSPFG00025892001-RA	3566.22	-0.615078	0.276988	1.35355	0.00101402	1.53526	0.000225224	NA	>XP_022834008.1 transmembrane and coiled-coil domains protein 2 [Spodoptera litura]
GSSPFG00020304001-RA	466.235	0.511749	0.396903	1.21331	0.00617723	3.14695	1.10215e-16	AN1-type zinc finger protein	>XP_022823839.1 AN1-type zinc finger protein 2A [Spodoptera litura]
GSSPFG00031653001-RA	172.795	-0.101654	0.895113	1.21087	0.0027523	1.08948	0.00627172	Tyrosine-protein phosphatase non-receptor type 9	>XP_022824891.1 tyrosine-protein phosphatase non-receptor type 9-like isoform X2 [Spodoptera litura]
GSSPFG00030801001.1-RA	1243.39	0.505482	0.0928401	-0.696034	0.00406447	-0.731772	0.00356357	ELYS	>XP_022829773.1 protein ELYS isoform X3 [Spodoptera litura]
GSSPFG00032367001-RA	506.349	-0.704662	0.0144438	-0.777941	0.00229067	-0.703219	0.00679813	mitotic checkpoint serine/threonine-protein kinase BUB1 beta-like	>XP_022825144.1 mitotic checkpoint serine/threonine-protein kinase BUB1 beta-like isoform X1 [Spodoptera litura]
GSSPFG00023094001-RA	142.794	-0.963553	0.0419078	-1.65154	2.46258e-05	-1.32084	0.00100305	Transmembrane protein 104 homolog	>XP_022830839.1 transmembrane protein 104 homolog [Spodoptera litura]
GSSPFG00020036001-RA	202.839	-0.765913	0.28038	-1.67	0.00424862	2.01757	7.13061e-05	Insulin receptor substrate 1	>XP_022116016.1 insulin receptor substrate 1 isoform X5 [Pieris rapae]
GSSPFG00017831001-RA	461.923	-0.401453	0.476113	-1.85631	9.31269e-06	3.48921	7.71072e-29	C-Maf-inducing protein-like	>XP_022821363.1 C-Maf-inducing protein-like [Spodoptera litura]
GSSPFG00022683001-RA	10475.5	9.64085	1.67174e-08	14.0045	4.09751e-26	7.82202	3.75568e-07	Unk4	/
GSSPFG00026935001-RA	8676.18	9.52679	2.85082e-08	13.9145	1.77296e-26	7.58565	5.57274e-06	Unk4	/
GSSPFG00026933001-RA	29668.3	7.84115	1.35166e-11	11.5024	1.51189e-34	7.10549	1.82092e-10	Unk3	/
GSSPFG00011909001.1-RA	7589.77	3.34246	0.00845139	8.96962	2.26558e-13	9.65883	3.22341e-24	Homologous to the highly conserved bacterial gene orf43	/
GSSPFG00010791001-RA	4876.22	3.04663	0.000506271	6.96378	5.48741e-24	3.40133	4.68179e-06	NA	/
GSSPFG00017106001-RA	1398.43	5.27816	0.00140207	6.34657	7.03869e-09	6.624	1.36593e-16	NA	/
GSSPFG00018651001.1-RA	1305.24	4.11143	0.000165969	5.51183	1.30567e-11	7.48425	2.231e-22	NA	>PCG79527.1 hypothetical protein B5V51_227 [Heliothis virescens]
GSSPFG00032870001-RA	13.9366	5.42505	3.06841e-05	5.04249	2.53981e-07	2.48445	3.63108e-05	NA	/
GSSPFG00032366001-RA	13631.1	1.83507	0.00410143	4.61384	1.78822e-20	2.03035	0.000300094	Zonadhesin (cysteine rich domain containing trypsin inhibitor like)	>XP_022826186.1 zonadhesin-like [Spodoptera litura]
GSSPFG00009054001-RA	16.2276	5.07552	0.00376182	4.37147	5.17233e-05	3.01813	0.00963899	NA	/
GSSPFG00005843001.1-RA	325.666	3.29445	2.37304e-05	4.11663	1.14272e-11	5.32689	2.34324e-20	J domain-containing protein	>XP_022814365.1 J domain-containing protein [Spodoptera litura]
GSSPFG00024503001-RA	1107.35	2.42225	0.0053993	3.80958	2.91634e-08	5.02021	7.45797e-14	NA	/
GSSPFG00022795001-RA	214.883	1.52164	1.14509e-05	3.73158	5.53044e-37	1.47373	8.67752e-07	Adenylate cyclase type 8-like	>XP_022823732.1 adenylate cyclase type 8-like [Spodoptera litura]
GSSPFG00025416001-RA	868.984	1.28021	0.00190391	3.46229	1.61751e-25	1.10784	0.00379063	NA	/
GSSPFG00027962001-RA	406.467	1.14992	0.00379541	3.41063	2.73672e-26	1.06531	0.00374498	NA	>XP_022822823.1 uncharacterized protein LOC111353857 [Spodoptera litura]
GSSPFG00022042001-RA	269.248	1.6123	0.00633881	3.35798	1.54288e-12	3.4779	5.1733e-14	Pellino-like	>KPJ18070.1 Protein pellino [Papilio machaon]
GSSPFG00010374001-RA	195.689	2.96791	1.0871e-16	3.30266	2.69275e-24	2.95976	6.30247e-19	neuroglobin-like	>XP_022827113.1 neuroglobin-like [Spodoptera litura]
GSSPFG00034830001-RA	103.189	2.0737	0.00229025	3.15939	1.43833e-09	1.85323	0.000550803	GTPase-activating protein CdGAPr	>XP_022823995.1 GTPase-activating protein CdGAPr [Spodoptera litura]
GSSPFG00027450001.3-RA	2514.54	3.08064	0.00977096	3.08428	0.00232687	3.71507	6.42741e-05	Hdd23-like protein	>AHA43054.1 Hdd23-like protein [Helicoverpa armigera]
GSSPFG00007812001-RA	9716.15	2.11058	0.00122413	2.52356	7.37404e-06	3.69254	2.42541e-13	Easter-like (w/o clip domain)	>XP_022837257.1 serine protease easter-like [Spodoptera litura]
GSSPFG00001145001.2-RA	10747.6	2.39305	5.26313e-07	2.4934	1.82637e-09	5.37354	5.35053e-42	Cactus	>XP_022814345.1 NF-kappa-B inhibitor cactus [Spodoptera litura]
GSSPFG00014046001-RA	146.907	1.19296	0.00105257	1.90424	6.17038e-09	0.92934	0.00574245	NA	/
GSSPFG00029703001.1-RA	648.785	1.66103	0.00352361	1.75087	0.00036957	2.63247	2.77851e-08	CCAAT/enhancer-binding protein gamma-like (TF)	>XP_022818278.1 CCAAT/enhancer-binding protein gamma-like [Spodoptera litura]
GSSPFG00031629001-RA	366.693	1.74876	3.70406e-05	1.60752	2.31538e-05	2.16328	1.61884e-09	/ (TF)	>XP_022817465.1 uncharacterized protein LOC111350237 [Spodoptera litura]
GSSPFG00019727001.1-RA	595.501	0.918842	0.000546241	1.50915	1.17381e-10	1.29175	5.2638e-09	Sorting nexin-12	>XP_022827944.1 sorting nexin-12 [Spodoptera litura]
GSSPFG00023536001-RA	2817.8	-1.64586	0.00212282	1.34129	0.00472099	2.31139	2.98216e-07	NA	/
GSSPFG00022750001.3-RA	2872.25	-1.52974	1.28336e-08	1.02388	3.66282e-05	1.69152	6.87802e-13	Putative Relish	>AIA24468.1 relish 1a [Spodoptera litura]
GSSPFG00026247001-RA	775.328	-0.946239	0.000502248	0.930874	0.000118043	1.54004	2.53835e-12	Zinc finger SWIM domain-containing protein 4-like	>XP_022826715.1 zinc finger SWIM domain-containing protein 4-like [Spodoptera litura]
GSSPFG00026293001-RA	400.131	-0.75524	0.00032082	-1.38373	2.86769e-13	-0.576336	0.00419801	Nucleoporin NUP188 homolog	>XP_022821782.1 nucleoporin NUP188 homolog [Spodoptera litura]
GSSPFG00020831001-RA	460.175	-1.61533	2.26947e-05	-1.86213	1.37955e-07	0.961489	0.0090214	Phospholipid-transporting ATPase IA	>XP_022829308.1 phospholipid-transporting ATPase IA [Spodoptera litura]
GSSPFG00003834001.1-RA	368.401	-3.15465	5.41065e-12	-2.09146	7.65659e-05	1.47635	0.000798154	Sortilin-related receptor-like	>XP_021201439.1 sortilin-related receptor isoform X4 [Helicoverpa armigera]
